# Supplementary material for: PROX1 is a novel pathway-specific prognostic biomarker for high-grade astrocytomas; results from independent glioblastoma cohorts stratified by age and IDH mutation status
Source: Oncotarget. 2016 Sep 10;7(45):72431–42. doi: 10.18632/oncotarget.11957 (PMC5341919; doi:10.18632/oncotarget.11957)
Supplement: Supplementary file 2 [file oncotarget-07-72431-s002.xlsx]

## Sheet: Glioblastoma GIV
Sample	Histology	Grade	Recurrence	Subtype	survival	status (1=dead; 0=alive)	Transcriptome.Subtype	Pan_Glioma.RNA.Expression.Cluster	IDH_specific.RNA.Expression.Cluster	Pan_Glioma.DNA.Methylation.Cluster	IDH_specific.DNA.Methylation.Cluster	Subtype.original	Random.Forest.Sturm.Cluster	IDH.status	Chr.1p_19q.codeletion	IDH_codel.subtype	MGMT.promoter.status	Chr.7.gain_Chr.10.loss	Chr.19_20.co_gain	TERT.promoter.status	TERT.expression.status	ATRX.status	DAXX.status	Telomere.Maintenance	BRAF.V600E.status	BRAF_KIAA1549.fusion	RPPA.cluster	Age	Gender	Study	PROX1_mRNA	PROX1_CN_status
TCGA.02.0047	GBM	IV	Primary	LGm6-GBM	14.7	1	ME	LGr3	IDHwt-R3	LGm6	IDHwt-K3	Proneural		WT	non-codel	IDHwt	Unmethylated	No combined CNA	No chr 19/20 gain		Expressed	WT	WT		WT	WT		78	Male	GBM	7.11041	Diploid
TCGA.02.2485	GBM	IV	Primary	Classic-like	15.4	0	CL	LGr4	IDHwt-R3	LGm4	IDHwt-K1	Classical		WT	non-codel	IDHwt	Unmethylated	Gain chr 7 & loss chr 10	No chr 19/20 gain	Mutant	Expressed	WT	WT	TERT	WT	WT	K1	53	Male	GBM	6.2876	Diploid
TCGA.02.2486	GBM	IV	Primary	Classic-like	20.3	1	ME	LGr4	IDHwt-R2	LGm4	IDHwt-K1	Mesenchymal		WT	non-codel	IDHwt	Unmethylated	Gain chr 7 & loss chr 10	No chr 19/20 gain		Expressed	WT	WT		WT	WT		64	Male	GBM	3.79853	Diploid
TCGA.06.0125	GBM	IV	Primary	Classic-like	47.6	1	CL	LGr4	IDHwt-R1	LGm4	IDHwt-K1	Classical		WT	non-codel	IDHwt	Methylated	No combined CNA	Gain chr 19/20	Mutant	Expressed	WT	WT	TERT	WT	WT	K1	63	Female	GBM	7.60914	Diploid
TCGA.06.0130	GBM	IV	Primary	Mesenchymal-like	12.9	1	ME	LGr4	IDHwt-R2	LGm5	IDHwt-K2	Mesenchymal		WT	non-codel	IDHwt	Unmethylated	No combined CNA	No chr 19/20 gain		Expressed	WT	WT		WT	WT	K1	54	Male	GBM	4.53556	Gain
TCGA.06.0141	GBM	IV	Primary	LGm6-GBM	10.3	1	ME	LGr4	IDHwt-R2	LGm6	IDHwt-K3	Mesenchymal		WT	non-codel	IDHwt	Unmethylated	No combined CNA	No chr 19/20 gain		Expressed	WT	WT		WT	WT		62	Male	GBM	2.9424	Diploid
TCGA.06.0878	GBM	IV	Primary	Mesenchymal-like	7.2	0	ME	LGr4	IDHwt-R2	LGm5	IDHwt-K2	Mesenchymal		WT	non-codel	IDHwt	Unmethylated	Gain chr 7 & loss chr 10	No chr 19/20 gain		Expressed	WT	WT		WT	WT	K1	74	Male	GBM	6.7056	Diploid
TCGA.06.0882	GBM	IV	Primary	LGm6-GBM	20.8	1	ME	LGr4	IDHwt-R4	LGm6	IDHwt-K3	Neural		WT	non-codel	IDHwt	Unmethylated	Gain chr 7 & loss chr 10	No chr 19/20 gain		Not expressed	WT	WT		WT	WT	K1	30	Male	GBM	5.65099	Diploid
TCGA.06.1804	GBM	IV	Primary	Classic-like	13.6	1		LGr4	IDHwt-R2	LGm4	IDHwt-K1	Classical	RTK II 'Classic'	WT	non-codel	IDHwt	Methylated	Gain chr 7 & loss chr 10	No chr 19/20 gain		Expressed	WT	WT		WT	WT	K1	81	Female	GBM	5.51241	Diploid
TCGA.06.2557	GBM	IV	Primary	Classic-like	1.1	1	ME	LGr4	IDHwt-R3	LGm4	IDHwt-K1	Mesenchymal		WT	non-codel	IDHwt	Unmethylated	No combined CNA	No chr 19/20 gain	Mutant	Expressed	WT	WT	TERT	WT	WT	K1	76	Male	GBM	6.80487	Gain
TCGA.06.2558	GBM	IV	Primary	Mesenchymal-like	12.5	1	PN	LGr1	IDHwt-R3	LGm5	IDHwt-K2	Proneural		WT	non-codel	IDHwt	Unmethylated	Gain chr 7 & loss chr 10	No chr 19/20 gain		Expressed	WT	WT		WT	WT	K1	75	Female	GBM	7.32279	Hetloss
TCGA.06.2559	GBM	IV	Primary	Mesenchymal-like	4.9	1	ME	LGr1	IDHwt-R3	LGm5	IDHwt-K2	Proneural		WT	non-codel	IDHwt	Methylated	No combined CNA	No chr 19/20 gain		Expressed	WT	WT		WT	WT	K1	83	Male	GBM	7.52869	Diploid
TCGA.06.2561	GBM	IV	Primary	Mesenchymal-like	17.6	1	ME	LGr4	IDHwt-R2	LGm5	IDHwt-K2	Mesenchymal		WT	non-codel	IDHwt	Unmethylated	Gain chr 7 & loss chr 10	No chr 19/20 gain		Not expressed	WT	WT		WT	WT		53	Female	GBM	6.02876	Diploid
TCGA.06.2562	GBM	IV	Primary	Classic-like	12.6	1	ME	LGr4	IDHwt-R1	LGm4	IDHwt-K1	Mesenchymal		WT	non-codel	IDHwt	Unmethylated	Gain chr 7 & loss chr 10	No chr 19/20 gain		Expressed	WT	WT		WT	WT	K1	81	Male	GBM	6.94492	Diploid
TCGA.06.2563	GBM	IV	Primary	Classic-like	30.6	0	CL	LGr4	IDHwt-R1	LGm4	IDHwt-K1	Classical		WT	non-codel	IDHwt	Methylated	Gain chr 7 & loss chr 10	Gain chr 19/20		Expressed	WT	WT		WT	WT	K1	72	Female	GBM	7.85654	Diploid
TCGA.06.2564	GBM	IV	Primary	Mesenchymal-like	6	0	CL	LGr4	IDHwt-R3	LGm5	IDHwt-K2	Classical		WT	non-codel	IDHwt	Unmethylated	Gain chr 7 & loss chr 10	No chr 19/20 gain		Expressed	WT	WT		WT	WT	K1	50	Male	GBM	7.28657	Diploid
TCGA.06.2565	GBM	IV	Primary	Classic-like	16.6	1	CL	LGr4	IDHwt-R1	LGm4	IDHwt-K1	Classical		WT	non-codel	IDHwt	Methylated	No combined CNA	Gain chr 19/20		Expressed	WT	WT		WT	WT	K1	59	Male	GBM	6.88077	Diploid
TCGA.06.2567	GBM	IV	Primary	Mesenchymal-like	4.4	1	ME	LGr4	IDHwt-R2	LGm5	IDHwt-K2	Neural		WT	non-codel	IDHwt	Methylated	Gain chr 7 & loss chr 10	No chr 19/20 gain		Expressed	WT	WT		WT	WT	K1	65	Male	GBM	5.60077	Diploid
TCGA.06.2569	GBM	IV	Primary	LGm6-GBM	0.4	0		LGr4	IDHwt-R2	LGm6	IDHwt-K3	Mesenchymal		WT	non-codel	IDHwt	Unmethylated	No combined CNA	No chr 19/20 gain		Not expressed	WT	WT		WT	WT		24	Female	GBM	5.99424	Gain
TCGA.06.5408	GBM	IV	Primary	Mesenchymal-like	11.7	1	CL	LGr4	IDHwt-R1	LGm5	IDHwt-K2	Classical	Mesenchymal	WT	non-codel	IDHwt	Unmethylated	Gain chr 7 & loss chr 10	No chr 19/20 gain		Expressed	WT	WT		WT	WT	K1	54	Female	GBM	6.12627	Diploid
TCGA.06.5410	GBM	IV	Primary	LGm6-GBM	3.5	1	ME	LGr4	IDHwt-R2	LGm6	IDHwt-K3	Mesenchymal	Mesenchymal	WT	non-codel	IDHwt	Methylated	No combined CNA	No chr 19/20 gain		Expressed	WT	WT		WT	WT	K1	72	Female	GBM	6.07661	Diploid
TCGA.06.5411	GBM	IV	Primary	Mesenchymal-like	8.3	1	NE	LGr2	IDHwt-R4	LGm5	IDHwt-K2	Neural	RTK I 'PDGFRA'	WT	non-codel	IDHwt	Unmethylated	Gain chr 7 & loss chr 10	No chr 19/20 gain	Mutant	Expressed	WT	WT	TERT	WT	WT	K1	51	Male	GBM	6.28259	Hetloss
TCGA.06.5412	GBM	IV	Primary	Mesenchymal-like	4.5	1	ME	LGr4	IDHwt-R2	LGm5	IDHwt-K2	Mesenchymal	Mesenchymal	WT	non-codel	IDHwt	Methylated	No combined CNA	No chr 19/20 gain		Expressed	WT	WT		WT	WT	K1	78	Female	GBM	5.29226	Diploid
TCGA.06.5413	GBM	IV	Primary	Classic-like	8.8	0	ME	LGr4	IDHwt-R3	LGm5	IDHwt-K1	Neural	RTK II 'Classic'	WT	non-codel	IDHwt	Unmethylated	Gain chr 7 & loss chr 10	No chr 19/20 gain		Expressed	WT	WT		WT	WT	K1	67	Male	GBM	5.51271	Diploid
TCGA.06.5414	GBM	IV	Primary	Classic-like	9	0	CL	LGr4	IDHwt-R1	LGm4	IDHwt-K1	Classical	RTK II 'Classic'	WT	non-codel	IDHwt	Unmethylated	Gain chr 7 & loss chr 10	Gain chr 19/20		Expressed	WT	WT		WT	WT	K1	61	Male	GBM	7.00443	Diploid
TCGA.06.5415	GBM	IV	Primary	Classic-like	8.6	0	CL	LGr4	IDHwt-R3	LGm4	IDHwt-K1	Classical	RTK II 'Classic'	WT	non-codel	IDHwt	Unmethylated	Gain chr 7 & loss chr 10	Gain chr 19/20	Mutant	Expressed	WT	WT	TERT	WT	WT	K1	60	Male	GBM	6.94171	Diploid
TCGA.06.5418	GBM	IV	Primary	Mesenchymal-like	2.7	1	ME	LGr4	IDHwt-R2	LGm5	IDHwt-K2	Mesenchymal	Mesenchymal	WT	non-codel	IDHwt	Unmethylated	Gain chr 7 & loss chr 10	No chr 19/20 gain		Expressed	WT	WT		WT	WT	K1	75	Female	GBM	7.16421	Diploid
TCGA.06.5856	GBM	IV	Primary	Classic-like	3.8	1	CL	LGr4	IDHwt-R3	LGm4	IDHwt-K1	Classical	RTK II 'Classic'	WT	non-codel	IDHwt	Unmethylated	Gain chr 7 & loss chr 10	No chr 19/20 gain		Expressed	WT	WT		WT	WT	K1	58	Male	GBM	6.20289	Gain
TCGA.06.5858	GBM	IV	Primary	LGm6-GBM	6.2	0	ME	LGr4	IDHwt-R2	LGm6	IDHwt-K3	Mesenchymal	Mesenchymal	WT	non-codel	IDHwt	Unmethylated	No combined CNA	No chr 19/20 gain		Not expressed	Mutant	WT		WT	WT	K1	45	Female	GBM	7.00136	Diploid
TCGA.06.5859	GBM	IV	Primary	Classic-like	4.6	0	ME	LGr4	IDHwt-R3	LGm4	IDHwt-K1	Neural	RTK II 'Classic'	WT	non-codel	IDHwt	Unmethylated	Gain chr 7 & loss chr 10	No chr 19/20 gain		Expressed	WT	WT		WT	WT	K1	63	Male	GBM	6.57638	Diploid
TCGA.12.0821	GBM	IV	Primary	LGm6-GBM	10.6	1		LGr4	IDHwt-R3	LGm6	IDHwt-K3	Neural		WT	non-codel	IDHwt	Unmethylated	Gain chr 7 & loss chr 10	No chr 19/20 gain		Expressed	WT	WT		WT	WT		62	Male	GBM	5.63522	Diploid
TCGA.12.3650	GBM	IV	Primary	Classic-like	10.9	1	CL	LGr1	IDHwt-R3	LGm4	IDHwt-K1	Proneural		WT	non-codel	IDHwt	Unmethylated	Gain chr 7 & loss chr 10	No chr 19/20 gain		Expressed	WT	WT		WT	WT	K1	46	Male	GBM	5.04589	Diploid
TCGA.12.3652	GBM	IV	Primary	Classic-like	34.9	1	CL	LGr4	IDHwt-R1	LGm5	IDHwt-K1	Classical		WT	non-codel	IDHwt	Unmethylated	No combined CNA	Gain chr 19/20		Expressed	WT	WT		WT	WT	K1	60	Male	GBM	6.04555	Diploid
TCGA.12.3653	GBM	IV	Primary	Mesenchymal-like	14.5	1	CL	LGr4	IDHwt-R1	LGm5	IDHwt-K2	Classical		WT	non-codel	IDHwt	Unmethylated	Gain chr 7 & loss chr 10	No chr 19/20 gain		Expressed	WT	WT		WT	WT	K1	34	Female	GBM	7.00145	Gain
TCGA.12.5295	GBM	IV	Primary	Classic-like	14.9	1	ME	LGr4	IDHwt-R1	LGm4	IDHwt-K1	Neural	RTK II 'Classic'	WT	non-codel	IDHwt	Methylated	Gain chr 7 & loss chr 10	No chr 19/20 gain		Expressed	WT	WT		WT	WT	K1	60	Female	GBM	4.39953	Diploid
TCGA.12.5299	GBM	IV	Primary	Mesenchymal-like	3.2	1	CL	LGr4	IDHwt-R2	LGm5	IDHwt-K2	Classical	RTK II 'Classic'	WT	non-codel	IDHwt	Unmethylated	Gain chr 7 & loss chr 10	No chr 19/20 gain		Expressed	WT	WT		WT	WT		56	Female	GBM	6.83633	Diploid
TCGA.14.0781	GBM	IV	Primary	Mesenchymal-like	1	1	ME	LGr4	IDHwt-R2	LGm5	IDHwt-K2	Mesenchymal	Mesenchymal	WT	non-codel	IDHwt	Unmethylated	No combined CNA	No chr 19/20 gain		Expressed	WT	WT		WT	WT		49	Male	GBM	3.57327	Diploid
TCGA.14.0787	GBM	IV	Primary	Classic-like	2.2	1	CL	LGr4	IDHwt-R1	LGm4	IDHwt-K1	Classical		WT	non-codel	IDHwt	Methylated	Gain chr 7 & loss chr 10	No chr 19/20 gain		Expressed	WT	WT		WT	WT		69	Male	GBM	4.32866	Diploid
TCGA.14.0789	GBM	IV	Primary	Classic-like	11.2	1	ME	LGr4	IDHwt-R2	LGm5	IDHwt-K1	Mesenchymal		WT	non-codel	IDHwt	Methylated	Gain chr 7 & loss chr 10	No chr 19/20 gain		Expressed	WT	WT		WT	WT		54	Male	GBM	8.1408	Diploid
TCGA.14.0790	GBM	IV	Primary	Classic-like	13.8	1	CL	LGr4	IDHwt-R1	LGm4	IDHwt-K1	Classical		WT	non-codel	IDHwt	Methylated	Gain chr 7 & loss chr 10	No chr 19/20 gain		Expressed	WT	WT		WT	WT		64	Female	GBM	5.46552	Diploid
TCGA.14.0817	GBM	IV	Primary	Classic-like	5.4	1	ME	LGr4	IDHwt-R2	LGm4	IDHwt-K1	Neural		WT	non-codel	IDHwt	Unmethylated	Gain chr 7 & loss chr 10	No chr 19/20 gain		Expressed	WT	WT		WT	WT		69	Female	GBM	5.03639	Hetloss
TCGA.14.1034	GBM	IV	Primary	Classic-like	15.9	1	ME	LGr4	IDHwt-R2	LGm4	IDHwt-K1	Mesenchymal		WT	non-codel	IDHwt	Methylated	Gain chr 7 & loss chr 10	No chr 19/20 gain	Mutant	Expressed	WT	WT	TERT	WT	WT		60	Female	GBM	4.51304	Hetloss
TCGA.14.1823	GBM	IV	Primary	Classic-like	17.9	1	ME	LGr4	IDHwt-R2	LGm4	IDHwt-K1	Mesenchymal		WT	non-codel	IDHwt	Methylated	Gain chr 7 & loss chr 10	Gain chr 19/20	Mutant	Expressed	WT	WT	TERT	WT	WT	K1	58	Female	GBM	4.08781	Gain
TCGA.14.1825	GBM	IV	Primary	Mesenchymal-like	7.6	1	PN	LGr1	IDHwt-R3	LGm5	IDHwt-K2	Proneural		WT	non-codel	IDHwt	Unmethylated	Gain chr 7 & loss chr 10	No chr 19/20 gain		Expressed	WT	WT		WT	WT		70	Male	GBM	5.01224	Diploid
TCGA.14.1829	GBM	IV	Primary	Mesenchymal-like	7.2	0	ME	LGr4	IDHwt-R2	LGm5	IDHwt-K2	Neural		WT	non-codel	IDHwt	Unmethylated	Gain chr 7 & loss chr 10	No chr 19/20 gain		Expressed	WT	WT		WT	WT		57	Male	GBM	3.3196	Diploid
TCGA.14.2554	GBM	IV	Primary	Mesenchymal-like	17.5	1	ME	LGr4	IDHwt-R2	LGm5	IDHwt-K2	Neural		WT	non-codel	IDHwt	Unmethylated	Gain chr 7 & loss chr 10	Gain chr 19/20	Mutant	Not expressed	WT	WT	TERT	WT	WT		52	Female	GBM	5.15776	Diploid
TCGA.16.0846	GBM	IV	Primary	Classic-like	3.9	1		LGr4	IDHwt-R4	LGm5	IDHwt-K1	Proneural		WT	non-codel	IDHwt	Methylated	Gain chr 7 & loss chr 10	No chr 19/20 gain		Not expressed	WT	WT		WT	WT	K1	85	Male	GBM	3.89012	Diploid
TCGA.16.1045	GBM	IV	Primary	Mesenchymal-like	29	1	ME	LGr4	IDHwt-R2	LGm5	IDHwt-K2	Mesenchymal		WT	non-codel	IDHwt	Methylated	Gain chr 7 & loss chr 10	No chr 19/20 gain		Not expressed	WT	WT		WT	WT		49	Female	GBM	5.75709	Diploid
TCGA.19.1390	GBM	IV	Primary	Classic-like	25.4	1	PN	LGr1	IDHwt-R3	LGm4	IDHwt-K1	Proneural		WT	non-codel	IDHwt	Methylated	No combined CNA	No chr 19/20 gain		Expressed	WT	WT		WT	WT	K1	63	Female	GBM	7.23941	Hetloss
TCGA.19.2619	GBM	IV	Primary	Mesenchymal-like	9.7	0	CL	LGr4	IDHwt-R1	LGm5	IDHwt-K2	Classical		WT	non-codel	IDHwt	Methylated	Gain chr 7 & loss chr 10	No chr 19/20 gain		Expressed	WT	WT		WT	WT	K1	55	Female	GBM	6.83652	Gain
TCGA.19.2620	GBM	IV	Primary	Classic-like	4.9	1	CL	LGr4	IDHwt-R3	LGm4	IDHwt-K1	Neural		WT	non-codel	IDHwt	Methylated	No combined CNA	No chr 19/20 gain	Mutant	Expressed	WT	WT	TERT	WT	WT	K1	70	Male	GBM	6.62184	Diploid
TCGA.19.2624	GBM	IV	Primary	Mesenchymal-like	0.2	1	CL	LGr1	IDHwt-R3	LGm5	IDHwt-K2	Proneural		WT	non-codel	IDHwt	Unmethylated	Gain chr 7 & loss chr 10	No chr 19/20 gain	Mutant	Expressed	WT	WT	TERT	WT	WT		51	Male	GBM	6.01933	Diploid
TCGA.19.2625	GBM	IV	Primary	Mesenchymal-like	4.1	1	ME	LGr4	IDHwt-R2	LGm5	IDHwt-K2	Classical		WT	non-codel	IDHwt	Unmethylated	No combined CNA	No chr 19/20 gain		Expressed	WT	WT		WT	WT	K1	76	Female	GBM	5.78925	Gain
TCGA.19.5960	GBM	IV	Primary	Classic-like	15	1	CL	LGr4	IDHwt-R3	LGm4	IDHwt-K1	Proneural	RTK II 'Classic'	WT	non-codel	IDHwt	Unmethylated	Gain chr 7 & loss chr 10	No chr 19/20 gain	Mutant	Expressed	WT	WT	TERT	WT	WT	K1	56	Male	GBM	8.63172	Diploid
TCGA.26.5132	GBM	IV	Primary	Classic-like	9.4	0	ME	LGr4	IDHwt-R2	LGm4	IDHwt-K1	Classical	RTK II 'Classic'	WT	non-codel	IDHwt	Methylated	Gain chr 7 & loss chr 10	No chr 19/20 gain	Mutant	Expressed	WT	WT	TERT	WT	WT	K1	74	Male	GBM	6.91353	Diploid
TCGA.26.5133	GBM	IV	Primary	LGm6-GBM	14.9	0		LGr3	IDHwt-R3	LGm1	IDHwt-K3	G-CIMP	IDH	WT	non-codel	IDHwt	Unmethylated	No combined CNA	No chr 19/20 gain		Not expressed	WT	WT		WT	WT	K1	59	Male	GBM	5.98194	Hetloss
TCGA.26.5134	GBM	IV	Primary	Mesenchymal-like	5.5	0		LGr1	IDHwt-R3	LGm5	IDHwt-K2	Proneural	RTK I 'PDGFRA'	WT	non-codel	IDHwt	Unmethylated	No combined CNA	No chr 19/20 gain		Expressed	WT	WT		WT	WT	K1	74	Male	GBM	6.84867	Diploid
TCGA.26.5135	GBM	IV	Primary	Mesenchymal-like	8.9	1	ME	LGr1	IDHwt-R3	LGm5	IDHwt-K2	Proneural	RTK I 'PDGFRA'	WT	non-codel	IDHwt	Methylated	Gain chr 7 & loss chr 10	No chr 19/20 gain	Mutant	Expressed	WT	WT	TERT	WT	WT		72	Female	GBM	5.72878	Diploid
TCGA.26.5136	GBM	IV	Primary	Mesenchymal-like	19	1	ME	LGr4	IDHwt-R2	LGm5	IDHwt-K2	Mesenchymal	Mesenchymal	WT	non-codel	IDHwt	Methylated	Gain chr 7 & loss chr 10	No chr 19/20 gain		Expressed	WT	WT		WT	WT		78	Female	GBM	4.43403	Diploid
TCGA.26.5139	GBM	IV	Primary	Mesenchymal-like	1.6	0	CL	LGr4	IDHwt-R2	LGm5	IDHwt-K2	Mesenchymal	RTK II 'Classic'	WT	non-codel	IDHwt	Unmethylated	Gain chr 7 & loss chr 10	No chr 19/20 gain		Expressed	WT	WT		WT	WT		65	Female	GBM	6.06183	Diploid
TCGA.27.1830	GBM	IV	Primary	Mesenchymal-like	5.1	1	ME	LGr4	IDHwt-R3	LGm5	IDHwt-K2	Proneural		WT	non-codel	IDHwt	Unmethylated	Gain chr 7 & loss chr 10	No chr 19/20 gain		Expressed	WT	WT		WT	WT	K1	57	Male	GBM	6.06967	Diploid
TCGA.27.1832	GBM	IV	Primary	Mesenchymal-like	9.9	1	ME	LGr4	IDHwt-R2	LGm5	IDHwt-K2	Mesenchymal		WT	non-codel	IDHwt	Unmethylated	Gain chr 7 & loss chr 10	No chr 19/20 gain		Expressed	WT	WT		WT	WT	K1	59	Female	GBM	3.94519	Diploid
TCGA.27.1834	GBM	IV	Primary	Mesenchymal-like	40.5	1		LGr4	IDHwt-R2	LGm5	IDHwt-K2	Neural		WT	non-codel	IDHwt	Methylated	Gain chr 7 & loss chr 10	No chr 19/20 gain		Not expressed	WT	WT		WT	WT	K1	56	Male	GBM	6.51347	Diploid
TCGA.27.1835	GBM	IV	Primary	Mesenchymal-like	21.3	1	CL	LGr4	IDHwt-R1	LGm5	IDHwt-K2	Classical		WT	non-codel	IDHwt	Methylated	Gain chr 7 & loss chr 10	No chr 19/20 gain		Expressed	WT	WT		WT	WT		53	Female	GBM	4.54058	Diploid
TCGA.27.1837	GBM	IV	Primary	Mesenchymal-like	14	1	CL	LGr4	IDHwt-R3	LGm5	IDHwt-K2	Classical		WT	non-codel	IDHwt	Methylated	No combined CNA	No chr 19/20 gain		Expressed	WT	WT		WT	WT		36	Male	GBM	5.56996	Diploid
TCGA.27.2519	GBM	IV	Primary	Mesenchymal-like	18.1	1	ME	LGr4	IDHwt-R2	LGm5	IDHwt-K2	Mesenchymal		WT	non-codel	IDHwt	Unmethylated	Gain chr 7 & loss chr 10	No chr 19/20 gain		Not expressed	WT	WT		WT	WT		48	Male	GBM	4.42561	Diploid
TCGA.27.2523	GBM	IV	Primary	Classic-like	16.1	1	CL	LGr4	IDHwt-R1	LGm4	IDHwt-K1	Classical		WT	non-codel	IDHwt	Methylated	Gain chr 7 & loss chr 10	No chr 19/20 gain	Mutant	Expressed	WT	WT	TERT	WT	WT		63	Male	GBM	6.09064	Diploid
TCGA.27.2524	GBM	IV	Primary	Mesenchymal-like	7.6	1	ME	LGr4	IDHwt-R1	LGm5	IDHwt-K2	Mesenchymal		WT	non-codel	IDHwt	Unmethylated	Gain chr 7 & loss chr 10	No chr 19/20 gain		Expressed	WT	WT		WT	WT		56	Male	GBM	5.08907	Hetloss
TCGA.27.2526	GBM	IV	Primary	Mesenchymal-like	2.9	1	CL	LGr4	IDHwt-R1	LGm5	IDHwt-K2	Neural		WT	non-codel	IDHwt	Unmethylated	No combined CNA	No chr 19/20 gain		Expressed	WT	WT		WT	WT		79	Female	GBM	3.0644	Diploid
TCGA.27.2528	GBM	IV	Primary	Classic-like	15.8	1	CL	LGr4	IDHwt-R1	LGm4	IDHwt-K1	Classical		WT	non-codel	IDHwt	Methylated	No combined CNA	Gain chr 19/20	Mutant	Expressed	WT	WT	TERT	WT	WT	K1	62	Male	GBM	6.44502	Diploid
TCGA.28.1747	GBM	IV	Primary	Mesenchymal-like	2.5	1	CL	LGr4	IDHwt-R3	LGm5	IDHwt-K2	Classical		WT	non-codel	IDHwt	Methylated	No combined CNA	No chr 19/20 gain		Expressed	WT	WT		WT	WT	K1	44	Male	GBM	5.03326	Diploid
TCGA.28.1753	GBM	IV	Primary	Mesenchymal-like	1.2	0	ME	LGr4	IDHwt-R3	LGm5	IDHwt-K2	Mesenchymal		WT	non-codel	IDHwt	Unmethylated	Gain chr 7 & loss chr 10	No chr 19/20 gain		Expressed	WT	WT		WT	WT	K1	53	Male	GBM	5.72843	Diploid
TCGA.28.2509	GBM	IV	Primary	Classic-like	4.8	0	ME	LGr4	IDHwt-R2	LGm4	IDHwt-K1	Mesenchymal		WT	non-codel	IDHwt	Methylated	Gain chr 7 & loss chr 10	No chr 19/20 gain		Expressed	WT	WT		WT	WT		77	Female	GBM	7.39948	Gain
TCGA.28.2513	GBM	IV	Primary	Mesenchymal-like	7.3	0	ME	LGr4	IDHwt-R2	LGm5	IDHwt-K2	Mesenchymal		WT	non-codel	IDHwt	Unmethylated	Gain chr 7 & loss chr 10	No chr 19/20 gain		Expressed	WT	WT		WT	WT		69	Female	GBM	6.27576	Diploid
TCGA.28.2514	GBM	IV	Primary	Mesenchymal-like	5.3	0	CL	LGr4	IDHwt-R3	LGm5	IDHwt-K2	Classical		WT	non-codel	IDHwt	Unmethylated	No combined CNA	No chr 19/20 gain		Expressed	WT	WT		WT	WT		45	Male	GBM	7.09185	Diploid
TCGA.28.5204	GBM	IV	Primary	Classic-like	14.9	1	CL	LGr4	IDHwt-R1	LGm4	IDHwt-K1	Neural	RTK II 'Classic'	WT	non-codel	IDHwt	Unmethylated	Gain chr 7 & loss chr 10	No chr 19/20 gain		Expressed	WT	WT		WT	WT		72	Male	GBM	5.86395	Diploid
TCGA.28.5207	GBM	IV	Primary	Mesenchymal-like	11.3	1	CL	LGr4	IDHwt-R3	LGm5	IDHwt-K2	Mesenchymal	Mesenchymal	WT	non-codel	IDHwt	Unmethylated	Gain chr 7 & loss chr 10	No chr 19/20 gain		Expressed	WT	WT		WT	WT		71	Male	GBM	6.00503	Diploid
TCGA.28.5208	GBM	IV	Primary	Classic-like	17.9	1	CL	LGr4	IDHwt-R1	LGm4	IDHwt-K1	Mesenchymal	RTK II 'Classic'	WT	non-codel	IDHwt	Methylated	No combined CNA	No chr 19/20 gain		Expressed	WT	WT		WT	WT	K1	52	Male	GBM	7.2868	Diploid
TCGA.28.5209	GBM	IV	Primary	Classic-like	2.5	0	CL	LGr4	IDHwt-R1	LGm4	IDHwt-K1	Mesenchymal	RTK II 'Classic'	WT	non-codel	IDHwt	Methylated	Gain chr 7 & loss chr 10	No chr 19/20 gain		Expressed	WT	WT		WT	WT		66	Female	GBM	7.38001	Diploid
TCGA.28.5213	GBM	IV	Primary	Mesenchymal-like	31.3	0	ME	LGr4	IDHwt-R2	LGm5	IDHwt-K2	Mesenchymal	Mesenchymal	WT	non-codel	IDHwt	Unmethylated	Gain chr 7 & loss chr 10	No chr 19/20 gain		Expressed	WT	WT		WT	WT		72	Male	GBM	3.82008	Diploid
TCGA.28.5215	GBM	IV	Primary	Mesenchymal-like	11	1	PN	LGr3	IDHwt-R3	LGm5	IDHwt-K2	Mesenchymal	RTK I 'PDGFRA'	WT	non-codel	IDHwt	Methylated	No combined CNA	No chr 19/20 gain		Expressed	WT	WT		WT	WT		62	Female	GBM	6.42317	Diploid
TCGA.28.5216	GBM	IV	Primary	Mesenchymal-like	13.6	0	ME	LGr1	IDHwt-R3	LGm5	IDHwt-K2	Mesenchymal	RTK I 'PDGFRA'	WT	non-codel	IDHwt	Unmethylated	No combined CNA	No chr 19/20 gain		Expressed	WT	WT		WT	WT		52	Male	GBM	5.90148	Gain
TCGA.28.5218	GBM	IV	Primary	LGm6-GBM	5.2	1	ME	LGr4	IDHwt-R2	LGm6	IDHwt-K3	Mesenchymal	Mesenchymal	WT	non-codel	IDHwt	Unmethylated	No combined CNA	Gain chr 19/20		Not expressed	WT	WT		WT	WT		63	Male	GBM	4.9742	Gain
TCGA.28.5220	GBM	IV	Primary	Mesenchymal-like	10.5	0		LGr4	IDHwt-R2	LGm5	IDHwt-K2	Classical	RTK II 'Classic'	WT	non-codel	IDHwt	Unmethylated	Gain chr 7 & loss chr 10	No chr 19/20 gain		Expressed	WT	WT		WT	WT		67	Male	GBM	4.14182	Diploid
TCGA.32.1970	GBM	IV	Primary	Mesenchymal-like	15.4	1	CL	LGr4	IDHwt-R3	LGm5	IDHwt-K2	Classical		WT	non-codel	IDHwt	Unmethylated	Gain chr 7 & loss chr 10	No chr 19/20 gain	Mutant	Expressed	WT	WT	TERT	WT	WT	K1	59	Male	GBM	6.68441	Gain
TCGA.32.1980	GBM	IV	Primary	LGm6-GBM	1.2	1	NE	LGr2	IDHwt-R4	LGm6	IDHwt-K3	Neural	Mesenchymal	WT	non-codel	IDHwt	Unmethylated	No combined CNA	No chr 19/20 gain		Not expressed	WT	WT		WT	WT		72	Male	GBM	5.71407	Diploid
TCGA.32.1982	GBM	IV	Primary	Classic-like	4.7	1	ME	LGr4	IDHwt-R2	LGm4	IDHwt-K1	Neural		WT	non-codel	IDHwt	Methylated	Gain chr 7 & loss chr 10	No chr 19/20 gain		Expressed	WT	WT		WT	WT	K1	76	Female	GBM	4.86929	Diploid
TCGA.32.2615	GBM	IV	Primary	Mesenchymal-like	15.9	1	ME	LGr4	IDHwt-R2	LGm5	IDHwt-K2	Mesenchymal		WT	non-codel	IDHwt	Unmethylated	No combined CNA	No chr 19/20 gain		Expressed	WT	WT		WT	WT		62	Male	GBM	6.27407	Diploid
TCGA.32.2632	GBM	IV	Primary	Mesenchymal-like	8.8	1	ME	LGr4	IDHwt-R2	LGm5	IDHwt-K2	Mesenchymal		WT	non-codel	IDHwt	Unmethylated	No combined CNA	No chr 19/20 gain		Expressed	WT	WT		WT	WT		80	Male	GBM	4.94931	Gain
TCGA.32.2634	GBM	IV	Primary	Classic-like	22.8	0		LGr1	IDHwt-R3	LGm4	IDHwt-K1	Proneural		WT	non-codel	IDHwt	Methylated	No combined CNA	No chr 19/20 gain		Expressed	WT	WT		WT	WT		82	Male	GBM	7.11302	Gain
TCGA.32.2638	GBM	IV	Primary	Classic-like	25.2	1	CL	LGr4	IDHwt-R1	LGm4	IDHwt-K1	Classical		WT	non-codel	IDHwt	Methylated	Gain chr 7 & loss chr 10	Gain chr 19/20		Expressed	WT	WT		WT	WT		67	Male	GBM	6.14693	Hetloss
TCGA.32.4213	GBM	IV	Primary	Mesenchymal-like	19.9	0	ME	LGr4	IDHwt-R3	LGm5	IDHwt-K2	Mesenchymal		WT	non-codel	IDHwt	Methylated	No combined CNA	No chr 19/20 gain		Not expressed	WT	WT		WT	WT		47	Female	GBM	6.10918	Diploid
TCGA.32.5222	GBM	IV	Primary	Classic-like	19.2	1	CL	LGr4	IDHwt-R1	LGm4	IDHwt-K1	Proneural	RTK II 'Classic'	WT	non-codel	IDHwt	Methylated	Gain chr 7 & loss chr 10	Gain chr 19/20		Expressed	WT	WT		WT	WT	K1	66	Male	GBM	7.70491	Gain
TCGA.41.2571	GBM	IV	Primary	Mesenchymal-like	0.8	1	PN	LGr1	IDHwt-R3	LGm5	IDHwt-K2	Proneural		WT	non-codel	IDHwt	Unmethylated	Gain chr 7 & loss chr 10	No chr 19/20 gain		Expressed	WT	WT		WT	WT		89	Male	GBM	7.17162	Diploid
TCGA.41.2572	GBM	IV	Primary	Classic-like	13.3	1	CL	LGr4	IDHwt-R1	LGm4	IDHwt-K1	Classical		WT	non-codel	IDHwt	Unmethylated	Gain chr 7 & loss chr 10	Gain chr 19/20		Expressed	WT	WT		WT	WT		67	Male	GBM	5.16553	Diploid
TCGA.41.3915	GBM	IV	Primary	Mesenchymal-like	11.8	1	ME	LGr4	IDHwt-R3	LGm5	IDHwt-K2	Mesenchymal		WT	non-codel	IDHwt	Methylated	Gain chr 7 & loss chr 10	No chr 19/20 gain		Expressed	WT	WT		WT	WT	K1	48	Male	GBM	6.38377	Diploid
TCGA.41.4097	GBM	IV	Primary	Classic-like	0.2	1	ME	LGr4	IDHwt-R2	LGm4	IDHwt-K1	Mesenchymal		WT	non-codel	IDHwt	Unmethylated	No combined CNA	No chr 19/20 gain		Not expressed	WT	WT		WT	WT	K1	63	Female	GBM	5.80108	Diploid
TCGA.41.5651	GBM	IV	Primary	Classic-like	15.1	1	PN	LGr1	IDHwt-R3	LGm4	IDHwt-K1	Proneural	RTK II 'Classic'	WT	non-codel	IDHwt	Methylated	Gain chr 7 & loss chr 10	Gain chr 19/20	Mutant	Expressed	WT	WT	TERT	WT	WT	K1	59	Female	GBM	7.57022	Gain
TCGA.76.4925	GBM	IV	Primary	Classic-like	4.8	1	CL	LGr4	IDHwt-R1	LGm4	IDHwt-K1	Proneural	RTK II 'Classic'	WT	non-codel	IDHwt	Methylated	Gain chr 7 & loss chr 10	No chr 19/20 gain		Expressed	WT	WT		WT	WT		76	Male	GBM	6.37152	Diploid
TCGA.76.4926	GBM	IV	Primary	Mesenchymal-like	4.5	1	CL	LGr4	IDHwt-R4	LGm5	IDHwt-K2	Classical	Mesenchymal	WT	non-codel	IDHwt	Unmethylated	Gain chr 7 & loss chr 10	No chr 19/20 gain		Expressed	WT	WT		WT	WT	K1	68	Male	GBM	5.43775	Diploid
TCGA.76.4928	GBM	IV	Primary	Mesenchymal-like	3.1	1	ME	LGr4	IDHwt-R2	LGm5	IDHwt-K2	Classical	Mesenchymal	WT	non-codel	IDHwt	Methylated	Gain chr 7 & loss chr 10	No chr 19/20 gain		Expressed	WT	WT		Mutant	WT	K1	85	Female	GBM	7.62073	Diploid
TCGA.76.4929	GBM	IV	Primary	Classic-like	3.6	1		LGr4	IDHwt-R2	LGm4	IDHwt-K1	Neural	RTK II 'Classic'	WT	non-codel	IDHwt	Methylated	Gain chr 7 & loss chr 10	No chr 19/20 gain		Expressed	WT	WT		WT	WT	K1	76	Female	GBM	6.46206	Diploid
TCGA.76.4931	GBM	IV	Primary	Mesenchymal-like	9.2	1	CL	LGr4	IDHwt-R1	LGm5	IDHwt-K2	Classical	RTK II 'Classic'	WT	non-codel	IDHwt	Unmethylated	Gain chr 7 & loss chr 10	No chr 19/20 gain		Expressed	WT	WT		WT	WT	K1	70	Female	GBM	5.40539	Hetloss
