# Supplementary material for: PROX1 is a novel pathway-specific prognostic biomarker for high-grade astrocytomas; results from independent glioblastoma cohorts stratified by age and IDH mutation status
Source: Oncotarget. 2016 Sep 10;7(45):72431–42. doi: 10.18632/oncotarget.11957 (PMC5341919; doi:10.18632/oncotarget.11957)
Supplement: Supplementary file 3 [file oncotarget-07-72431-s003.xlsx]

## Sheet: Astrocytoma GIII&IV
Sample	Histology	Grade	Recurrence	Subtype	survival	status (1=dead; 0=alive)	Transcriptome.Subtype	Pan_Glioma.RNA.Expression.Cluster	IDH_specific.RNA.Expression.Cluster	Pan_Glioma.DNA.Methylation.Cluster	IDH_specific.DNA.Methylation.Cluster	Subtype.original	Random.Forest.Sturm.Cluster	IDH.status	Chr.1p_19q.codeletion	IDH_codel.subtype	MGMT.promoter.status	Chr.7.gain_Chr.10.loss	Chr.19_20.co_gain	TERT.promoter.status	TERT.expression.status	ATRX.status	DAXX.status	Telomere.Maintenance	BRAF.V600E.status	BRAF_KIAA1549.fusion	RPPA.cluster	Age	Gender	Study	PROX1_mRNA	PROX1_CN_status
TCGA.02.2483	GBM	IV	Primary	G-CIMP-low	15.3	0	PN	LGr3	IDHmut-R3	LGm1	IDHmut-K1	G-CIMP		Mutant	non-codel	IDHmut-non-codel	Methylated	No combined CNA	No chr 19/20 gain	WT	Expressed	Mutant	WT	ATRX	WT	WT		43	Male	GBM	5.099	Gain
TCGA.06.0129	GBM	IV	Primary	G-CIMP-low	33.7	1	PN	LGr3	IDHmut-R3	LGm1	IDHmut-K1	G-CIMP		Mutant	non-codel	IDHmut-non-codel	Methylated	No combined CNA	No chr 19/20 gain		Not expressed	Mutant	WT		WT	WT	K1	30	Male	GBM	8.52213	Diploid
TCGA.06.2570	GBM	IV	Primary	G-CIMP-low	31.5	0	PN	LGr1	IDHmut-R3	LGm1	IDHmut-K1	G-CIMP		Mutant	non-codel	IDHmut-non-codel	Methylated	No combined CNA	No chr 19/20 gain	WT	Not expressed	Mutant	WT	ATRX	WT	WT	K1	21	Female	GBM	6.95275	Diploid
TCGA.15.1444	GBM	IV	Primary	G-CIMP-high	50.5	1		LGr3	IDHmut-R3	LGm2	IDHmut-K2	Proneural	IDH	Mutant	non-codel	IDHmut-non-codel	Methylated	No combined CNA	No chr 19/20 gain	WT	Not expressed	Mutant	WT	ATRX	WT	WT		21	Male	GBM	7.61864	Diploid
TCGA.19.2629	GBM	IV	Primary	G-CIMP-low	24.2	1		LGr3	IDHmut-R3	LGm1	IDHmut-K1	G-CIMP		Mutant	non-codel	IDHmut-non-codel	Unmethylated	No combined CNA	No chr 19/20 gain	WT	Not expressed	Mutant	WT	ATRX	WT	WT		60	Male	GBM	5.13123	Hetloss
TCGA.26.1442	GBM	IV	Primary	G-CIMP-high	31.3	0		LGr3	IDHmut-R3	LGm2	IDHmut-K2	G-CIMP	IDH	Mutant	non-codel	IDHmut-non-codel	Methylated	No combined CNA	No chr 19/20 gain		Not expressed	WT	WT		WT	WT	K1	43	Male	GBM	6.26791	Diploid
TCGA.27.2521	GBM	IV	Primary	G-CIMP-low	10.4	0	PN	LGr3	IDHmut-R3	LGm1	IDHmut-K1	G-CIMP		Mutant	non-codel	IDHmut-non-codel	Methylated	No combined CNA	No chr 19/20 gain		Not expressed	Mutant	WT		WT	WT		34	Male	GBM	6.44051	Diploid
TCGA.CS.4942	Astrocytoma	III	Primary	G-CIMP-high	43.9	1	PN	LGr3	IDHmut-R3	LGm2	IDHmut-K2	IDHmut-non-codel	IDH	Mutant	non-codel	IDHmut-non-codel	Unmethylated	No combined CNA	No chr 19/20 gain	WT	Not expressed	Mutant	WT	ATRX	WT	WT	K2	44	Female	LGG	7.46171	Diploid
TCGA.CS.4943	Astrocytoma	III	Primary	G-CIMP-high	18.1	0	PN	LGr3	IDHmut-R3	LGm2	IDHmut-K2	IDHmut-non-codel	IDH	Mutant	non-codel	IDHmut-non-codel	Methylated	No combined CNA	No chr 19/20 gain	WT	Not expressed	Mutant	WT	ATRX	WT	WT	K2	37	Male	LGG	8.30144	Diploid
TCGA.CS.5393	Astrocytoma	III	Primary	G-CIMP-high	40.2	0	PN	LGr3	IDHmut-R3	LGm2	IDHmut-K2	IDHmut-non-codel	IDH	Mutant	non-codel	IDHmut-non-codel	Methylated	No combined CNA	No chr 19/20 gain	WT	Not expressed	WT	WT	-/-	WT	WT	K2	39	Male	LGG	7.83835	Diploid
TCGA.CS.5394	Astrocytoma	III	Primary	Codel	0.1	0	PN	LGr1	IDHmut-R1	LGm3	IDHmut-K3	IDHmut-non-codel	IDH	Mutant	non-codel	IDHmut-non-codel	Methylated	No combined CNA	No chr 19/20 gain	WT	Not expressed	WT	WT	-/-	WT	WT	K2	40	Male	LGG	8.31287	Diploid
TCGA.CS.6290	Astrocytoma	III	Primary	G-CIMP-high	17.9	0		LGr3	IDHmut-R3	LGm2	IDHmut-K2	IDHmut-non-codel	IDH	Mutant	non-codel	IDHmut-non-codel	Methylated	No combined CNA	No chr 19/20 gain	WT	Not expressed	WT	WT	-/-	WT	WT		31	Male	LGG	7.04414	Diploid
TCGA.CS.6665	Astrocytoma	III	Primary	G-CIMP-low	12.4	0		LGr3	IDHmut-R3	LGm1	IDHmut-K1	IDHmut-non-codel	IDH	Mutant	non-codel	IDHmut-non-codel	Methylated	No combined CNA	No chr 19/20 gain	WT	Not expressed	WT	WT	-/-	WT	WT	K2	51	Female	LGG	8.47587	Gain
TCGA.CS.6666	Astrocytoma	III	Primary	G-CIMP-high	47	0	PN	LGr3	IDHmut-R3	LGm2	IDHmut-K2	IDHmut-non-codel	IDH	Mutant	non-codel	IDHmut-non-codel	Methylated	No combined CNA	No chr 19/20 gain	WT	Not expressed	Mutant	WT	ATRX	WT	WT	K2	22	Male	LGG	7.09793	Diploid
TCGA.DB.5270	Oligoastrocytoma	III	Primary	G-CIMP-high	122.7	0	NE	LGr2	IDHmut-R2	LGm2	IDHmut-K2	IDHmut-non-codel	IDH	Mutant	non-codel	IDHmut-non-codel	Methylated	No combined CNA	No chr 19/20 gain		Not expressed	Mutant	WT		WT	WT	K2	38	Female	LGG	6.96909	Diploid
TCGA.DB.5273	Astrocytoma	III	Primary	G-CIMP-high	82	0		LGr3	IDHmut-R3	LGm2	IDHmut-K2	IDHmut-non-codel	IDH	Mutant	non-codel	IDHmut-non-codel	Unmethylated	No combined CNA	No chr 19/20 gain	WT	Not expressed	Mutant	WT	ATRX	WT	WT	K2	33	Male	LGG	6.14877	Diploid
TCGA.DB.5275	Oligoastrocytoma	III	Primary	G-CIMP-high	47.9	0	PN	LGr3	IDHmut-R3	LGm2	IDHmut-K2	IDHmut-non-codel	IDH	Mutant	non-codel	IDHmut-non-codel	Methylated	No combined CNA	No chr 19/20 gain	WT	Not expressed	Mutant	WT	ATRX	WT	WT	K2	36	Male	LGG	7.29273	Diploid
TCGA.DB.5276	Oligoastrocytoma	III	Primary	G-CIMP-high	72.9	0	NE	LGr3	IDHmut-R3	LGm2	IDHmut-K2	IDHmut-non-codel	Mesenchymal	Mutant	non-codel	IDHmut-non-codel	Methylated	No combined CNA	No chr 19/20 gain	WT	Not expressed	Mutant	WT	ATRX	WT	WT	K2	32	Male	LGG	7.61856	Diploid
TCGA.DB.5277	Astrocytoma	III	Primary	G-CIMP-high	50.9	1	PN	LGr3	IDHmut-R3	LGm1	IDHmut-K1	IDHmut-non-codel	IDH	Mutant	non-codel	IDHmut-non-codel	Methylated	No combined CNA	No chr 19/20 gain	WT	Not expressed	WT	WT	-/-	WT	WT	K2	34	Male	LGG	7.72657	Gain
TCGA.DB.5281	Oligoastrocytoma	III	Primary	G-CIMP-high	78.3	0	NE	LGr3	IDHmut-R2	LGm2	IDHmut-K2	IDHmut-non-codel	IDH	Mutant	non-codel	IDHmut-non-codel	Methylated	No combined CNA	No chr 19/20 gain	WT	Not expressed	Mutant	WT	ATRX	WT	WT	K2	61	Male	LGG	7.07823	Diploid
TCGA.DB.A4XB	Astrocytoma	III	Primary	G-CIMP-high	30.2	0	PN	LGr3	IDHmut-R2	LGm1	IDHmut-K2	IDHmut-non-codel	IDH	Mutant	non-codel	IDHmut-non-codel	Methylated	No combined CNA	No chr 19/20 gain	WT	Not expressed	WT	WT	-/-	WT	WT	K2	38	Male	LGG	8.19656	Diploid
TCGA.DB.A4XD	Astrocytoma	III	Primary	G-CIMP-high	39.8	0	PN	LGr3	IDHmut-R3	LGm2	IDHmut-K2	IDHmut-non-codel	IDH	Mutant	non-codel	IDHmut-non-codel	Methylated	No combined CNA	No chr 19/20 gain	WT	Not expressed	Mutant	WT	ATRX	WT	WT	K2	32	Male	LGG	7.84515	Diploid
TCGA.DB.A4XE	Oligoastrocytoma	III	Primary	G-CIMP-high	37.5	0	PN	LGr3	IDHmut-R3	LGm2	IDHmut-K2	IDHmut-non-codel	IDH	Mutant	non-codel	IDHmut-non-codel	Methylated	No combined CNA	No chr 19/20 gain	WT	Not expressed	Mutant	WT	ATRX	WT	WT	K2	27	Female	LGG	7.0368	Diploid
TCGA.DB.A4XF	Astrocytoma	III	Primary	G-CIMP-high	33.6	0	PN	LGr3	IDHmut-R3	LGm2	IDHmut-K2	IDHmut-non-codel	IDH	Mutant	non-codel	IDHmut-non-codel	Methylated	No combined CNA	No chr 19/20 gain	WT	Not expressed	WT	WT	-/-	WT	WT	K2	41	Female	LGG	8.17726	Diploid
TCGA.DB.A64X	Astrocytoma	III	Primary	G-CIMP-high	18.5	0		LGr3	IDHmut-R3	LGm2	IDHmut-K2	IDHmut-non-codel	IDH	Mutant	non-codel	IDHmut-non-codel	Methylated	No combined CNA	No chr 19/20 gain	WT	Not expressed	WT	WT	-/-	WT	WT		56	Female	LGG	2.71198	Diploid
TCGA.DB.A75L	Astrocytoma	III	Primary	G-CIMP-high	11.2	0	NE	LGr3	IDHmut-R3	LGm2	IDHmut-K2	IDHmut-non-codel	IDH	Mutant	non-codel	IDHmut-non-codel	Methylated	No combined CNA	No chr 19/20 gain		Not expressed	WT	WT		WT	WT		36	Female	LGG	6.16821	Diploid
TCGA.DB.A75O	Astrocytoma	III	Primary	G-CIMP-high	30.7	0		LGr3	IDHmut-R3	LGm2	IDHmut-K2	IDHmut-non-codel	IDH	Mutant	non-codel	IDHmut-non-codel	Methylated	No combined CNA	No chr 19/20 gain		Not expressed	WT	WT		WT	WT		29	Male	LGG	5.47535	Diploid
TCGA.DH.5142	Astrocytoma	III	Primary	G-CIMP-high	63.9	0	PN	LGr3	IDHmut-R3	LGm1	IDHmut-K2	IDHmut-non-codel	IDH	Mutant	non-codel	IDHmut-non-codel	Methylated	No combined CNA	No chr 19/20 gain	WT	Not expressed	Mutant	WT	ATRX	WT	WT	K2	29	Male	LGG	7.21276	Diploid
TCGA.DH.5143	Oligoastrocytoma	III	Primary	G-CIMP-high	46.1	0	NE	LGr3	IDHmut-R2	LGm2	IDHmut-K2	IDHmut-non-codel	IDH	Mutant	non-codel	IDHmut-non-codel	Methylated	No combined CNA	No chr 19/20 gain	WT	Not expressed	WT	WT	-/-	WT	WT	K2	30	Male	LGG	7.14801	Diploid
TCGA.DH.A66B	Astrocytoma	III	Primary	G-CIMP-high	42	0		LGr3	IDHmut-R3	LGm2	IDHmut-K2	IDHmut-non-codel	IDH	Mutant	non-codel	IDHmut-non-codel	Methylated	No combined CNA	No chr 19/20 gain	WT	Not expressed	WT	WT	-/-	WT	WT		52	Male	LGG	5.34235	Diploid
TCGA.DH.A66D	Astrocytoma	III	Primary	G-CIMP-high	27.8	0	PN	LGr3	IDHmut-R3	LGm2	IDHmut-K2	IDHmut-non-codel	IDH	Mutant	non-codel	IDHmut-non-codel	Methylated	No combined CNA	No chr 19/20 gain		Not expressed	Mutant	WT		WT	WT		43	Female	LGG	7.36165	Diploid
TCGA.DH.A7UT	Astrocytoma	III	Primary	G-CIMP-high	17.5	1		LGr3	IDHmut-R3	LGm1	IDHmut-K1	IDHmut-non-codel	IDH	Mutant	non-codel	IDHmut-non-codel	Methylated	No combined CNA	No chr 19/20 gain		Not expressed	WT	WT		WT	WT		30	Male	LGG	5.6324	Diploid
TCGA.DH.A7UU	Astrocytoma	III	Primary	G-CIMP-high	13.7	0	PN	LGr3	IDHmut-R3	LGm2	IDHmut-K2	IDHmut-non-codel	IDH	Mutant	non-codel	IDHmut-non-codel	Methylated	No combined CNA	No chr 19/20 gain		Not expressed	WT	WT		WT	WT		43	Male	LGG	7.69301	Diploid
TCGA.DH.A7UV	Astrocytoma	III	Primary	G-CIMP-high	18.6	0	PN	LGr3	IDHmut-R3	LGm2	IDHmut-K2	IDHmut-non-codel	IDH	Mutant	non-codel	IDHmut-non-codel	Methylated	No combined CNA	No chr 19/20 gain		Not expressed	Mutant	WT		WT	WT		49	Male	LGG	6.28287	Diploid
TCGA.DU.5851	Oligoastrocytoma	III	Primary	G-CIMP-high	17.5	0		LGr2	IDHmut-R2	LGm2	IDHmut-K2	IDHmut-non-codel	IDH	Mutant	non-codel	IDHmut-non-codel	Unmethylated	No combined CNA	No chr 19/20 gain	WT	Not expressed	Mutant	WT	ATRX	WT	WT	K2	40	Female	LGG	8.2309	Diploid
TCGA.DU.5855	Oligoastrocytoma	III	Primary	G-CIMP-high	6.8	0	PN	LGr3	IDHmut-R3	LGm2	IDHmut-K2	IDHmut-non-codel	IDH	Mutant	non-codel	IDHmut-non-codel	Methylated	No combined CNA	No chr 19/20 gain	WT	Not expressed	Mutant	WT	ATRX	WT	WT	K2	49	Female	LGG	7.04886	Diploid
TCGA.DU.6396	Oligoastrocytoma	III	Primary	G-CIMP-high	75.2	1	PN	LGr3	IDHmut-R3	LGm1	IDHmut-K2	IDHmut-non-codel	IDH	Mutant	non-codel	IDHmut-non-codel	Methylated	No combined CNA	No chr 19/20 gain	WT	Not expressed	Mutant	WT	ATRX	WT	WT	K1	31	Female	LGG	8.06496	Hetloss
TCGA.DU.6408	Oligodendroglioma	III	Primary	G-CIMP-high	114.1	1	PN	LGr3	IDHmut-R3	LGm1	IDHmut-K2	IDHmut-non-codel	IDH	Mutant	non-codel	IDHmut-non-codel	Methylated	No combined CNA	No chr 19/20 gain	WT	Not expressed	Mutant	WT	ATRX	WT	WT	K2	23	Female	LGG	7.78467	Diploid
TCGA.DU.6542	Oligoastrocytoma	III	Primary	G-CIMP-high	2.4	0	PN	LGr3	IDHmut-R3	LGm2	IDHmut-K2	IDHmut-non-codel	IDH	Mutant	non-codel	IDHmut-non-codel	Methylated	No combined CNA	No chr 19/20 gain	WT	Not expressed	WT	WT	-/-	WT	WT	K2	25	Male	LGG	6.87298	Diploid
TCGA.DU.7010	Astrocytoma	III	Primary	G-CIMP-low	15	1	PN	LGr3	IDHmut-R3	LGm1	IDHmut-K1	IDHmut-non-codel	IDH	Mutant	non-codel	IDHmut-non-codel	Methylated	No combined CNA	No chr 19/20 gain	WT	Not expressed	WT	WT	-/-	WT	WT	K2	58	Female	LGG	8.66056	Gain
TCGA.DU.7019	Oligoastrocytoma	III	Primary	G-CIMP-high	26.3	0		LGr3	IDHmut-R3	LGm2	IDHmut-K2	IDHmut-non-codel	IDH	Mutant	non-codel	IDHmut-non-codel	Methylated	No combined CNA	No chr 19/20 gain	WT	Not expressed	WT	WT	-/-	WT	WT	K2	39	Male	LGG	6.31655	Diploid
TCGA.DU.7298	Astrocytoma	III	Primary	G-CIMP-high	18.9	1	PN	LGr3	IDHmut-R3	LGm2	IDHmut-K2	IDHmut-non-codel	IDH	Mutant	non-codel	IDHmut-non-codel	Methylated	No combined CNA	No chr 19/20 gain	WT	Not expressed	Mutant	WT	ATRX	WT	WT	K2	38	Female	LGG	7.77594	Diploid
TCGA.DU.7299	Astrocytoma	III	Primary	G-CIMP-high	44	1	PN	LGr3	IDHmut-R3	LGm2	IDHmut-K2	IDHmut-non-codel	IDH	Mutant	non-codel	IDHmut-non-codel	Methylated	No combined CNA	No chr 19/20 gain	WT	Not expressed	WT	WT	-/-	WT	WT		33	Male	LGG	8.52292	Diploid
TCGA.DU.7304	Oligoastrocytoma	III	Primary	G-CIMP-high	23.3	1	NE	LGr3	IDHmut-R2	LGm2	IDHmut-K2	IDHmut-non-codel	IDH	Mutant	non-codel	IDHmut-non-codel	Methylated	No combined CNA	No chr 19/20 gain	WT	Not expressed	Mutant	WT	ATRX	WT	WT	K2	43	Male	LGG	7.97424	Gain
TCGA.DU.7309	Oligodendroglioma	III	Primary	G-CIMP-high	2.8	0	NE	LGr2	IDHmut-R2	LGm2	IDHmut-K2	IDHmut-non-codel	IDH	Mutant	non-codel	IDHmut-non-codel	Methylated	No combined CNA	No chr 19/20 gain	WT	Not expressed	Mutant	WT	ATRX	WT	WT	K2	41	Female	LGG	7.48019	Diploid
TCGA.DU.8163	Oligoastrocytoma	III	Primary	G-CIMP-high	20.7	0	PN	LGr3	IDHmut-R3	LGm2	IDHmut-K2	IDHmut-non-codel	IDH	Mutant	non-codel	IDHmut-non-codel	Unmethylated	No combined CNA	No chr 19/20 gain	WT	Not expressed	Mutant	WT	ATRX	WT	WT	K2	29	Male	LGG	8.21931	Diploid
TCGA.DU.A5TP	Astrocytoma	III	Primary	G-CIMP-high	33.3	0	ME	LGr3	IDHmut-R3	LGm1	IDHmut-K2	IDHmut-non-codel	IDH	Mutant	non-codel	IDHmut-non-codel	Methylated	No combined CNA	No chr 19/20 gain	WT	Not expressed	Mutant	WT	ATRX	WT	WT	K2	33	Male	LGG	7.66741	Diploid
TCGA.DU.A5TW	Astrocytoma	III	Primary	G-CIMP-high	25	0	PN	LGr3	IDHmut-R3	LGm2	IDHmut-K2	IDHmut-non-codel	IDH	Mutant	non-codel	IDHmut-non-codel	Methylated	No combined CNA	No chr 19/20 gain	WT	Not expressed	Mutant	WT	ATRX	WT	WT	K2	33	Female	LGG	5.55267	Diploid
TCGA.DU.A6S7	Astrocytoma	III	Primary	G-CIMP-high	21	0	PN	LGr3	IDHmut-R3	LGm2	IDHmut-K2	IDHmut-non-codel	IDH	Mutant	non-codel	IDHmut-non-codel	Methylated	No combined CNA	No chr 19/20 gain		Not expressed	Mutant	WT		WT	WT		27	Female	LGG	7.11307	Diploid
TCGA.DU.A7T8	Oligoastrocytoma	III	Primary	G-CIMP-high	139	1	PN	LGr3	IDHmut-R3	LGm2	IDHmut-K2	IDHmut-non-codel	IDH	Mutant	non-codel	IDHmut-non-codel	Methylated	No combined CNA	No chr 19/20 gain		Not expressed	Mutant	WT		WT	WT		35	Male	LGG	7.08212	Diploid
TCGA.E1.5302	Astrocytoma	III	Primary	G-CIMP-high	50.1	1	PN	LGr3	IDHmut-R3	LGm2	IDHmut-K2	IDHmut-non-codel	IDH	Mutant	non-codel	IDHmut-non-codel	Methylated	No combined CNA	No chr 19/20 gain	WT	Not expressed	Mutant	WT	ATRX	WT	WT	K2	41	Male	LGG	8.66496	Hetloss
TCGA.E1.5303	Astrocytoma	III	Primary	G-CIMP-high	67.5	1		LGr3	IDHmut-R3	LGm2	IDHmut-K2	IDHmut-non-codel	IDH	Mutant	non-codel	IDHmut-non-codel	Methylated	No combined CNA	No chr 19/20 gain	WT	Not expressed	Mutant	WT	ATRX	WT	WT	K2	38	Male	LGG	7.79572	Diploid
TCGA.E1.5304	Astrocytoma	III	Primary	G-CIMP-low	41.1	1	PN	LGr3	IDHmut-R3	LGm1	IDHmut-K1	IDHmut-non-codel	IDH	Mutant	non-codel	IDHmut-non-codel	Unmethylated	No combined CNA	No chr 19/20 gain	WT	Not expressed	Mutant	WT	ATRX	WT	WT	K2	42	Male	LGG	7.39837	Hetloss
TCGA.E1.5305	Astrocytoma	III	Primary	G-CIMP-high	80	1	NE	LGr3	IDHmut-R2	LGm2	IDHmut-K2	IDHmut-non-codel	IDH	Mutant	non-codel	IDHmut-non-codel	Methylated	No combined CNA	No chr 19/20 gain	WT	Not expressed	Mutant	WT	ATRX	WT	WT	K2	34	Male	LGG	8.06558	Diploid
TCGA.E1.5307	Astrocytoma	III	Primary	G-CIMP-high	57.9	1	PN	LGr3	IDHmut-R3	LGm3	IDHmut-K2	IDHmut-non-codel	IDH	Mutant	non-codel	IDHmut-non-codel	Methylated	No combined CNA	No chr 19/20 gain	WT	Not expressed	Mutant	WT	ATRX	WT	WT	K2	62	Female	LGG	8.46254	Diploid
TCGA.E1.A7YV	Oligoastrocytoma	III	Primary	G-CIMP-low	32.5	1	PN	LGr1	IDHmut-R3	LGm1	IDHmut-K1	IDHmut-non-codel	IDH	Mutant	non-codel	IDHmut-non-codel	Methylated	No combined CNA	No chr 19/20 gain		Not expressed	Mutant	WT		WT	WT		26	Female	LGG	8.42052	Diploid
TCGA.FG.7636	Astrocytoma	III	Primary	G-CIMP-high	17.9	0	PN	LGr3	IDHmut-R3	LGm2	IDHmut-K2	IDHmut-non-codel	IDH	Mutant	non-codel	IDHmut-non-codel	Methylated	No combined CNA	No chr 19/20 gain	WT	Not expressed	Mutant	WT	ATRX	WT	WT	K2	48	Male	LGG	7.14191	Diploid
TCGA.FG.8185	Astrocytoma	III	Primary	G-CIMP-high	14.2	0	PN	LGr3	IDHmut-R3	LGm2	IDHmut-K2	IDHmut-non-codel	IDH	Mutant	non-codel	IDHmut-non-codel	Methylated	No combined CNA	No chr 19/20 gain	WT	Not expressed	Mutant	WT	ATRX	WT	WT	K2	37	Male	LGG	6.04493	Hetloss
TCGA.FG.8191	Oligodendroglioma	III	Primary	G-CIMP-high	32.6	0	PN	LGr3	IDHmut-R3	LGm2	IDHmut-K2	IDHmut-non-codel	IDH	Mutant	non-codel	IDHmut-non-codel	Unmethylated	No combined CNA	No chr 19/20 gain	WT	Not expressed	Mutant	WT	ATRX	WT	WT	K2	30	Male	LGG	8.17916	Diploid
TCGA.FG.A6J3	Astrocytoma	III	Primary	G-CIMP-low	22.3	0	ME	LGr3	IDHmut-R3	LGm1	IDHmut-K1	IDHmut-non-codel	IDH	Mutant	non-codel	IDHmut-non-codel	Methylated	No combined CNA	No chr 19/20 gain		Not expressed	WT	WT		WT	WT		52	Female	LGG	3.25674	Diploid
TCGA.FG.A87N	Astrocytoma	III	Primary	G-CIMP-low	18.6	0		LGr1	IDHmut-R3	LGm1	IDHmut-K1	IDHmut-non-codel	IDH	Mutant	non-codel	IDHmut-non-codel	Methylated	No combined CNA	No chr 19/20 gain		Not expressed	WT	WT		WT	WT		37	Female	LGG	7.84716	Diploid
TCGA.FN.7833	Oligoastrocytoma	III	Primary	G-CIMP-high	27.5	0		LGr3	IDHmut-R3	LGm2	IDHmut-K2	IDHmut-non-codel	IDH	Mutant	non-codel	IDHmut-non-codel	Methylated	No combined CNA	No chr 19/20 gain	WT	Not expressed	Mutant	WT	ATRX	WT	WT		25	Male	LGG	6.36586	Diploid
TCGA.HT.7470	Oligodendroglioma	III	Primary	G-CIMP-high	40.1	1	NE	LGr2	IDHmut-R2	LGm2	IDHmut-K2	IDHmut-non-codel	IDH	Mutant	non-codel	IDHmut-non-codel	Methylated	No combined CNA	No chr 19/20 gain	WT	Not expressed	Mutant	WT	ATRX	WT	WT	K2	37	Male	LGG	8.01698	Diploid
TCGA.HT.7475	Oligoastrocytoma	III	Primary	G-CIMP-high	17.4	0	NE	LGr3	IDHmut-R2	LGm2	IDHmut-K2	IDHmut-non-codel	IDH	Mutant	non-codel	IDHmut-non-codel	Methylated	No combined CNA	No chr 19/20 gain	WT	Not expressed	Mutant	WT	ATRX	WT	WT	K2	67	Male	LGG	7.1675	Gain
TCGA.HT.7477	Astrocytoma	III	Primary	G-CIMP-high	24.3	0	PN	LGr3	IDHmut-R3	LGm1	IDHmut-K1	IDHmut-non-codel	IDH	Mutant	non-codel	IDHmut-non-codel	Methylated	No combined CNA	No chr 19/20 gain	WT	Not expressed	Mutant	WT	ATRX	WT	WT	K1	62	Male	LGG	6.6714	Hetloss
TCGA.HT.7479	Astrocytoma	III	Primary	G-CIMP-high	40.3	0		LGr3	IDHmut-R3	LGm2	IDHmut-K2	IDHmut-non-codel	IDH	Mutant	non-codel	IDHmut-non-codel	Methylated	No combined CNA	No chr 19/20 gain	Mutant	Not expressed	WT	WT	TERT	WT	WT	K2	44	Male	LGG	7.22688	Diploid
TCGA.HT.7601	Astrocytoma	III	Primary	G-CIMP-high	5	0		LGr3	IDHmut-R3	LGm1	IDHmut-K2	IDHmut-non-codel	IDH	Mutant	non-codel	IDHmut-non-codel	Methylated	No combined CNA	No chr 19/20 gain	WT	Not expressed	WT	WT	-/-	WT	WT	K2	30	Female	LGG	7.96265	Diploid
TCGA.HT.7609	Oligoastrocytoma	III	Primary	G-CIMP-high	46	0	PN	LGr3	IDHmut-R3	LGm2	IDHmut-K2	IDHmut-non-codel	IDH	Mutant	non-codel	IDHmut-non-codel	Methylated	No combined CNA	No chr 19/20 gain	WT	Not expressed	WT	WT	-/-	WT	WT	K2	34	Male	LGG	6.96594	Diploid
TCGA.HT.7684	Oligoastrocytoma	III	Primary	G-CIMP-high	6	0		LGr3	IDHmut-R3	LGm2	IDHmut-K2	IDHmut-non-codel	IDH	Mutant	non-codel	IDHmut-non-codel	Methylated	No combined CNA	No chr 19/20 gain	Mutant	Expressed	WT	WT	TERT	WT	WT	K2	58	Male	LGG	4.79739	Diploid
TCGA.HT.7686	Astrocytoma	III	Primary	G-CIMP-high	42.7	0		LGr3	IDHmut-R3	LGm1	IDHmut-K1	IDHmut-non-codel	IDH	Mutant	non-codel	IDHmut-non-codel	Methylated	No combined CNA	No chr 19/20 gain	WT	Not expressed	Mutant	WT	ATRX	WT	WT	K2	29	Female	LGG	7.61554	Diploid
TCGA.HT.7688	Oligodendroglioma	III	Primary	G-CIMP-high	31.7	0	NE	LGr2	IDHmut-R2	LGm2	IDHmut-K2	IDHmut-non-codel	IDH	Mutant	non-codel	IDHmut-non-codel	Methylated	No combined CNA	No chr 19/20 gain	WT	Not expressed	Mutant	WT	ATRX	WT	WT	K2	59	Male	LGG	7.39932	Gain
TCGA.HT.7690	Oligoastrocytoma	III	Primary	G-CIMP-high	0.1	0	PN	LGr3	IDHmut-R3	LGm2	IDHmut-K2	IDHmut-non-codel	IDH	Mutant	non-codel	IDHmut-non-codel	Methylated	No combined CNA	No chr 19/20 gain	WT	Not expressed	Mutant	WT	ATRX	WT	WT	K2	29	Male	LGG	6.19866	Diploid
TCGA.HT.7855	Astrocytoma	III	Primary	G-CIMP-high	19.2	0	PN	LGr3	IDHmut-R3	LGm2	IDHmut-K2	IDHmut-non-codel	IDH	Mutant	non-codel	IDHmut-non-codel	Methylated	No combined CNA	No chr 19/20 gain	WT	Not expressed	Mutant	WT	ATRX	WT	WT	K2	39	Male	LGG	7.42187	Diploid
TCGA.HT.7879	Oligoastrocytoma	III	Primary	G-CIMP-high	3.7	0	PN	LGr3	IDHmut-R3	LGm2	IDHmut-K2	IDHmut-non-codel	IDH	Mutant	non-codel	IDHmut-non-codel	Methylated	No combined CNA	No chr 19/20 gain	WT	Not expressed	Mutant	WT	ATRX	WT	WT	K2	31	Male	LGG	7.89421	Diploid
TCGA.HT.8106	Astrocytoma	III	Primary	G-CIMP-high	0.1	0	ME	LGr3	IDHmut-R3	LGm1	IDHmut-K1	IDHmut-non-codel	Mesenchymal	Mutant	non-codel	IDHmut-non-codel	Methylated	No combined CNA	No chr 19/20 gain	WT	Not expressed	WT	WT	-/-	WT	WT	K1	53	Male	LGG	7.58695	Diploid
TCGA.HT.8111	Oligoastrocytoma	III	Primary	G-CIMP-high	0.2	0	PN	LGr3	IDHmut-R3	LGm1	IDHmut-K2	IDHmut-non-codel	IDH	Mutant	non-codel	IDHmut-non-codel	Methylated	No combined CNA	No chr 19/20 gain	WT	Not expressed	WT	WT	-/-	WT	WT	K2	32	Male	LGG	8.14842	Diploid
TCGA.HT.8114	Oligoastrocytoma	III	Primary	G-CIMP-high	34.2	0		LGr3	IDHmut-R3	LGm2	IDHmut-K2	IDHmut-non-codel	IDH	Mutant	non-codel	IDHmut-non-codel	Methylated	No combined CNA	No chr 19/20 gain	WT	Not expressed	Mutant	WT	ATRX	WT	WT	K2	36	Male	LGG	7.33945	Diploid
TCGA.HT.8563	Astrocytoma	III	Primary	G-CIMP-high	28.3	0	ME	LGr4	IDHmut-R3	LGm1	IDHmut-K1	IDHmut-non-codel	IDH	Mutant	non-codel	IDHmut-non-codel	Unmethylated	No combined CNA	No chr 19/20 gain	WT	Not expressed	Mutant	WT	ATRX	WT	WT		30	Female	LGG	7.35213	Diploid
TCGA.HT.A5R7	Astrocytoma	III	Primary	G-CIMP-high	20.2	0	NE	LGr2	IDHmut-R2	LGm1	IDHmut-K1	IDHmut-non-codel	IDH	Mutant	non-codel	IDHmut-non-codel	Methylated	No combined CNA	No chr 19/20 gain	WT	Not expressed	Mutant	WT	ATRX	WT	WT	K2	33	Female	LGG	6.75143	Gain
TCGA.HT.A618	Astrocytoma	III	Primary	G-CIMP-high	16.8	0		LGr3	IDHmut-R3	LGm1	IDHmut-K1	IDHmut-non-codel	IDH	Mutant	non-codel	IDHmut-non-codel	Methylated	No combined CNA	No chr 19/20 gain	WT	Not expressed	Mutant	WT	ATRX	WT	WT		37	Female	LGG	5.75554	Diploid
TCGA.HT.A74O	Astrocytoma	III	Primary	G-CIMP-high	0.1	0		LGr3	IDHmut-R3	LGm2	IDHmut-K2	IDHmut-non-codel	IDH	Mutant	non-codel	IDHmut-non-codel	Methylated	No combined CNA	No chr 19/20 gain		Not expressed	Mutant	WT		WT	WT		34	Male	LGG	3.74434	Diploid
TCGA.HW.8319	Astrocytoma	III	Primary	G-CIMP-high	39.8	1	PN	LGr3	IDHmut-R3	LGm1	IDHmut-K1	IDHmut-non-codel	IDH	Mutant	non-codel	IDHmut-non-codel	Unmethylated	No combined CNA	No chr 19/20 gain	WT	Not expressed	Mutant	WT	ATRX	WT	WT	K2	34	Female	LGG	8.10802	Diploid
TCGA.HW.8320	Astrocytoma	III	Primary	G-CIMP-high	40	0	PN	LGr3	IDHmut-R3	LGm2	IDHmut-K2	IDHmut-non-codel	IDH	Mutant	non-codel	IDHmut-non-codel	Methylated	No combined CNA	No chr 19/20 gain	WT	Not expressed	WT	WT	-/-	WT	WT	K2	36	Male	LGG	6.67212	Diploid
TCGA.HW.8321	Astrocytoma	III	Primary	G-CIMP-high	42.5	0	PN	LGr3	IDHmut-R3	LGm2	IDHmut-K2	IDHmut-non-codel	IDH	Mutant	non-codel	IDHmut-non-codel	Methylated	No combined CNA	No chr 19/20 gain	WT	Not expressed	WT	WT	-/-	WT	WT	K2	31	Male	LGG	8.13994	Diploid
TCGA.P5.A5EU	Astrocytoma	III	Primary	G-CIMP-low	0	0		LGr3	IDHmut-R3	LGm1	IDHmut-K1	IDHmut-non-codel	IDH	Mutant	non-codel	IDHmut-non-codel	Unmethylated	No combined CNA	No chr 19/20 gain	WT	Not expressed	Mutant	WT	ATRX	WT	WT	K2	35	Male	LGG	7.30322	Diploid
TCGA.P5.A5EZ	Astrocytoma	III	Primary	G-CIMP-high	2.3	0	PN	LGr3	IDHmut-R3	LGm2	IDHmut-K2	IDHmut-non-codel	IDH	Mutant	non-codel	IDHmut-non-codel	Methylated	No combined CNA	No chr 19/20 gain	WT	Not expressed	WT	WT	-/-	WT	WT	K2	39	Male	LGG	7.3346	Diploid
TCGA.P5.A5F4	Oligodendroglioma	III	Primary	G-CIMP-high	0.8	0	NE	LGr2	IDHmut-R2	LGm2	IDHmut-K2	IDHmut-non-codel	IDH	Mutant	non-codel	IDHmut-non-codel	Methylated	No combined CNA	No chr 19/20 gain	WT	Not expressed	WT	WT	-/-	WT	WT	K2	35	Female	LGG	5.86557	Hetloss
TCGA.P5.A72W	Astrocytoma	III	Primary	G-CIMP-high	10.4	0	PN	LGr3	IDHmut-R3	LGm2	IDHmut-K2	IDHmut-non-codel	IDH	Mutant	non-codel	IDHmut-non-codel	Unmethylated	No combined CNA	No chr 19/20 gain		Not expressed	Mutant	WT		WT	WT		35	Male	LGG	1.60008	Diploid
TCGA.P5.A72X	Astrocytoma	III	Primary	G-CIMP-high	13.2	0		LGr3	IDHmut-R3	LGm2	IDHmut-K2	IDHmut-non-codel	IDH	Mutant	non-codel	IDHmut-non-codel	Methylated	No combined CNA	No chr 19/20 gain		Not expressed	WT	WT		WT	WT		21	Male	LGG	6.13496	Diploid
TCGA.QH.A6CW	Oligoastrocytoma	III	Primary	G-CIMP-high	13.6	0		LGr3	IDHmut-R3	LGm2	IDHmut-K2	IDHmut-non-codel	IDH	Mutant	non-codel	IDHmut-non-codel	Methylated	No combined CNA	No chr 19/20 gain		Not expressed	Mutant	WT		WT	WT		43	Male	LGG	7.65689	Diploid
TCGA.QH.A870	Oligoastrocytoma	III	Primary	G-CIMP-high	13	0		LGr3	IDHmut-R3	LGm2	IDHmut-K2	IDHmut-non-codel	IDH	Mutant	non-codel	IDHmut-non-codel	Methylated	No combined CNA	No chr 19/20 gain		Not expressed	Mutant	WT		WT	WT		38	Female	LGG	6.45491	Diploid
TCGA.S9.A6TS	Astrocytoma	III	Primary	G-CIMP-high	62.2	1	NE	LGr3	IDHmut-R3	LGm2	IDHmut-K2	IDHmut-non-codel	IDH	Mutant	non-codel	IDHmut-non-codel	Methylated	No combined CNA	No chr 19/20 gain		Not expressed	Mutant	WT		WT	WT		48	Female	LGG	5.42048	Diploid
TCGA.S9.A6TV	Oligoastrocytoma	III	Primary	G-CIMP-high	18.8	0	ME	LGr3	IDHmut-R3	LGm1	IDHmut-K1	IDHmut-non-codel	IDH	Mutant	non-codel	IDHmut-non-codel	Methylated	No combined CNA	No chr 19/20 gain		Not expressed	Mutant	WT		WT	WT		50	Male	LGG	5.98883	Diploid
TCGA.S9.A6U1	Astrocytoma	III	Primary	G-CIMP-high	25.8	0	PN	LGr3	IDHmut-R3	LGm2	IDHmut-K2	IDHmut-non-codel	IDH	Mutant	non-codel	IDHmut-non-codel	Methylated	No combined CNA	No chr 19/20 gain		Not expressed	Mutant	WT		WT	WT		22	Female	LGG	8.05282	Diploid
TCGA.S9.A6U6	Astrocytoma	III	Primary	G-CIMP-high	35.1	0	NE	LGr3	IDHmut-R2	LGm2	IDHmut-K2	IDHmut-non-codel	IDH	Mutant	non-codel	IDHmut-non-codel	Methylated	No combined CNA	No chr 19/20 gain		Not expressed	Mutant	WT		WT	WT		28	Male	LGG	7.73278	Diploid
TCGA.S9.A6U9	Astrocytoma	III	Primary	G-CIMP-high	95.9	0		LGr3	IDHmut-R3	LGm2	IDHmut-K2	IDHmut-non-codel	IDH	Mutant	non-codel	IDHmut-non-codel	Methylated	No combined CNA	No chr 19/20 gain		Not expressed	Mutant	WT		WT	WT		36	Male	LGG	6.61249	Diploid
TCGA.S9.A6WG	Astrocytoma	III	Primary	G-CIMP-high	85.5	0	ME	LGr3	IDHmut-R3	LGm2	IDHmut-K2	IDHmut-non-codel	IDH	Mutant	non-codel	IDHmut-non-codel	Methylated	No combined CNA	No chr 19/20 gain		Not expressed	Mutant	WT		WT	WT		31	Male	LGG	5.88137	Diploid
TCGA.S9.A7IS	Astrocytoma	III	Primary	G-CIMP-low	7.9	1	PN	LGr1	IDHmut-R3	LGm1	IDHmut-K1	IDHmut-non-codel	IDH	Mutant	non-codel	IDHmut-non-codel	Methylated	No combined CNA	No chr 19/20 gain		Expressed	Mutant	WT		WT	WT		33	Female	LGG	8.72611	Diploid
TCGA.S9.A7IZ	Astrocytoma	III	Primary	G-CIMP-high	20	0	NE	LGr3	IDHmut-R3	LGm2	IDHmut-K2	IDHmut-non-codel	IDH	Mutant	non-codel	IDHmut-non-codel	Methylated	No combined CNA	No chr 19/20 gain		Not expressed	Mutant	WT		WT	WT		48	Female	LGG	5.94917	Diploid
TCGA.S9.A7J0	Oligodendroglioma	III	Primary	G-CIMP-high	20	0	PN	LGr1	IDHmut-R3	LGm2	IDHmut-K2	IDHmut-non-codel	IDH	Mutant	non-codel	IDHmut-non-codel	Methylated	No combined CNA	No chr 19/20 gain		Not expressed	WT	WT		WT	WT		30	Female	LGG	8.41259	Diploid
TCGA.S9.A7QW	Astrocytoma	III	Primary	G-CIMP-high	15.1	0	PN	LGr3	IDHmut-R3	LGm2	IDHmut-K2	IDHmut-non-codel	IDH	Mutant	non-codel	IDHmut-non-codel	Methylated	No combined CNA	No chr 19/20 gain		Not expressed	Mutant	WT		WT	WT		54	Female	LGG	5.94937	Diploid
TCGA.S9.A7QX	Astrocytoma	III	Primary	G-CIMP-high	18.5	0	PN	LGr3	IDHmut-R3	LGm2	IDHmut-K2	IDHmut-non-codel	IDH	Mutant	non-codel	IDHmut-non-codel	Methylated	No combined CNA	No chr 19/20 gain		Not expressed	Mutant	WT		WT	WT		36	Female	LGG	6.77037	Diploid
TCGA.S9.A7R4	Astrocytoma	III	Primary	G-CIMP-high	30.1	0	PN	LGr3	IDHmut-R3	LGm2	IDHmut-K2	IDHmut-non-codel	IDH	Mutant	non-codel	IDHmut-non-codel	Methylated	No combined CNA	No chr 19/20 gain		Not expressed	WT	WT		WT	WT		46	Male	LGG	7.23289	Diploid
TCGA.S9.A7R8	Astrocytoma	III	Primary	G-CIMP-high	31.6	1	PN	LGr3	IDHmut-R3	LGm2	IDHmut-K2	IDHmut-non-codel	IDH	Mutant	non-codel	IDHmut-non-codel	Methylated	No combined CNA	No chr 19/20 gain		Not expressed	Mutant	WT		WT	WT		44	Female	LGG	8.04307	Diploid
TCGA.S9.A89Z	Astrocytoma	III	Primary	G-CIMP-high	20.5	0		LGr3	IDHmut-R3	LGm2	IDHmut-K2	IDHmut-non-codel	IDH	Mutant	non-codel	IDHmut-non-codel	Methylated	No combined CNA	No chr 19/20 gain		Not expressed	WT	WT		WT	WT		40	Male	LGG	6.83159	Hetloss
TCGA.TM.A84F	Astrocytoma	III	Primary	G-CIMP-high	59	0		LGr3	IDHmut-R3	LGm1	IDHmut-K1	IDHmut-non-codel	IDH	Mutant	non-codel	IDHmut-non-codel	Methylated	No combined CNA	No chr 19/20 gain		Expressed	WT	WT		WT	WT		48	Male	LGG	4.87932	Diploid
TCGA.TM.A84H	Oligoastrocytoma	III	Primary	G-CIMP-high	30.4	0		LGr3	IDHmut-R3	LGm2	IDHmut-K2	IDHmut-non-codel	IDH	Mutant	non-codel	IDHmut-non-codel	Methylated	No combined CNA	No chr 19/20 gain		Not expressed	Mutant	WT		WT	WT		44	Female	LGG	7.6723	Diploid
TCGA.TM.A84I	Astrocytoma	III	Primary	G-CIMP-low	28.1	0		LGr3	IDHmut-R3	LGm1	IDHmut-K1	IDHmut-non-codel	IDH	Mutant	non-codel	IDHmut-non-codel	Methylated	No combined CNA	No chr 19/20 gain		Not expressed	Mutant	WT		WT	WT		30	Male	LGG	8.57935	Gain
TCGA.VV.A86M	Astrocytoma	III	Primary	G-CIMP-high	16	0		LGr3	IDHmut-R3	LGm2	IDHmut-K2	IDHmut-non-codel	IDH	Mutant	non-codel	IDHmut-non-codel	Methylated	No combined CNA	No chr 19/20 gain		Not expressed	WT	WT		WT	WT		36	Female	LGG	7.18022	Diploid
TCGA.WY.A858	Astrocytoma	III	Primary	G-CIMP-high	44	0		LGr3	IDHmut-R3	LGm2	IDHmut-K2	IDHmut-non-codel	IDH	Mutant	non-codel	IDHmut-non-codel	Methylated	No combined CNA	No chr 19/20 gain		Not expressed	Mutant	WT		WT	WT		32	Female	LGG	5.16128	Diploid
